# Supplementary material for: The Effect of Alginate/Hyaluronic Acid Proportion on Semi-Interpenetrating Hydrogel Properties for Articular Cartilage Tissue Engineering
Source: Polymers (Basel). 2025 Feb 18;17(4):528. doi: 10.3390/polym17040528 (PMC11859035; doi:10.3390/polym17040528)
Supplement: Supplementary file 1 [file polymers-17-00528-s001.zip]

Archive with 1 entries (1 files):
- polymers-3454498-supplementary.pdf
